# Supplementary material for: Comparison of porcine ALG and rabbit ATG on outcomes of HLA-haploidentical hematopoietic stem cell transplantation for patients with acquired aplastic anemia
Source: Cancer Cell Int. 2022 Feb 21;22:89. doi: 10.1186/s12935-021-02410-z (PMC8862236; doi:10.1186/s12935-021-02410-z)
Supplement: Supplementary file 1 — Additional file 1. Institution and years for the patients who were treated with haplo-HSCT [file 12935_2021_2410_MOESM1_ESM.xlsx]

## Sheet: Sheet1
Patient Number	TIME OF HSCT	Institution
1	2020-10-28	stem cell transplantation center of Institute of Hematology, Chinese Academy of Medical Science & Peking Union Medical College
2	2019-07-30	stem cell transplantation center of Institute of Hematology, Chinese Academy of Medical Science & Peking Union Medical College
3	2019-04-18	stem cell transplantation center of Institute of Hematology, Chinese Academy of Medical Science & Peking Union Medical College
4	2020-03-03	stem cell transplantation center of Institute of Hematology, Chinese Academy of Medical Science & Peking Union Medical College
5	2015-02-05	stem cell transplantation center of Institute of Hematology, Chinese Academy of Medical Science & Peking Union Medical College
6	2019-09-03	stem cell transplantation center of Institute of Hematology, Chinese Academy of Medical Science & Peking Union Medical College
7	2014-12-11	stem cell transplantation center of Institute of Hematology, Chinese Academy of Medical Science & Peking Union Medical College
8	2015-04-07	stem cell transplantation center of Institute of Hematology, Chinese Academy of Medical Science & Peking Union Medical College
9	2020-08-31	stem cell transplantation center of Institute of Hematology, Chinese Academy of Medical Science & Peking Union Medical College
10	2020-01-16	stem cell transplantation center of Institute of Hematology, Chinese Academy of Medical Science & Peking Union Medical College
11	2020-11-16	stem cell transplantation center of Institute of Hematology, Chinese Academy of Medical Science & Peking Union Medical College
12	2020-06-11	stem cell transplantation center of Institute of Hematology, Chinese Academy of Medical Science & Peking Union Medical College
13	2017-04-18	stem cell transplantation center of Institute of Hematology, Chinese Academy of Medical Science & Peking Union Medical College
14	2020-09-14	stem cell transplantation center of Institute of Hematology, Chinese Academy of Medical Science & Peking Union Medical College
15	2019-07-12	stem cell transplantation center of Institute of Hematology, Chinese Academy of Medical Science & Peking Union Medical College
16	2019-10-24	stem cell transplantation center of Institute of Hematology, Chinese Academy of Medical Science & Peking Union Medical College
17	2014-04-14	stem cell transplantation center of Institute of Hematology, Chinese Academy of Medical Science & Peking Union Medical College
18	2019-10-08	stem cell transplantation center of Institute of Hematology, Chinese Academy of Medical Science & Peking Union Medical College
19	2019-11-13	stem cell transplantation center of Institute of Hematology, Chinese Academy of Medical Science & Peking Union Medical College
20	2017-08-08	stem cell transplantation center of Institute of Hematology, Chinese Academy of Medical Science & Peking Union Medical College
21	2020-08-20	stem cell transplantation center of Institute of Hematology, Chinese Academy of Medical Science & Peking Union Medical College
22	2020-09-11	stem cell transplantation center of Institute of Hematology, Chinese Academy of Medical Science & Peking Union Medical College
23	2020-07-18	stem cell transplantation center of Institute of Hematology, Chinese Academy of Medical Science & Peking Union Medical College
24	2020-09-04	stem cell transplantation center of Institute of Hematology, Chinese Academy of Medical Science & Peking Union Medical College
25	2014-02-17	stem cell transplantation center of Institute of Hematology, Chinese Academy of Medical Science & Peking Union Medical College
26	2020-12-09	stem cell transplantation center of Institute of Hematology, Chinese Academy of Medical Science & Peking Union Medical College
27	2020-05-18	stem cell transplantation center of Institute of Hematology, Chinese Academy of Medical Science & Peking Union Medical College
28	2020-09-22	stem cell transplantation center of Institute of Hematology, Chinese Academy of Medical Science & Peking Union Medical College
29	2017-05-24	stem cell transplantation center of Institute of Hematology, Chinese Academy of Medical Science & Peking Union Medical College
30	2017-06-24	stem cell transplantation center of Institute of Hematology, Chinese Academy of Medical Science & Peking Union Medical College
31	2016-03-24	stem cell transplantation center of Institute of Hematology, Chinese Academy of Medical Science & Peking Union Medical College
32	2017-02-07	stem cell transplantation center of Institute of Hematology, Chinese Academy of Medical Science & Peking Union Medical College
33	2017-12-05	stem cell transplantation center of Institute of Hematology, Chinese Academy of Medical Science & Peking Union Medical College
34	2017-03-08	stem cell transplantation center of Institute of Hematology, Chinese Academy of Medical Science & Peking Union Medical College
35	2017-12-15	stem cell transplantation center of Institute of Hematology, Chinese Academy of Medical Science & Peking Union Medical College
36	2015-06-25	stem cell transplantation center of Institute of Hematology, Chinese Academy of Medical Science & Peking Union Medical College
37	2015-09-07	stem cell transplantation center of Institute of Hematology, Chinese Academy of Medical Science & Peking Union Medical College
38	2017-05-20	stem cell transplantation center of Institute of Hematology, Chinese Academy of Medical Science & Peking Union Medical College
39	2017-12-25	stem cell transplantation center of Institute of Hematology, Chinese Academy of Medical Science & Peking Union Medical College
40	2016-01-29	stem cell transplantation center of Institute of Hematology, Chinese Academy of Medical Science & Peking Union Medical College
41	2020-08-06	stem cell transplantation center of Institute of Hematology, Chinese Academy of Medical Science & Peking Union Medical College
42	2017-10-20	stem cell transplantation center of Institute of Hematology, Chinese Academy of Medical Science & Peking Union Medical College
43	2015-01-12	stem cell transplantation center of Institute of Hematology, Chinese Academy of Medical Science & Peking Union Medical College
44	2017-02-23	stem cell transplantation center of Institute of Hematology, Chinese Academy of Medical Science & Peking Union Medical College
45	2015-05-14	stem cell transplantation center of Institute of Hematology, Chinese Academy of Medical Science & Peking Union Medical College
46	2015-02-23	stem cell transplantation center of Institute of Hematology, Chinese Academy of Medical Science & Peking Union Medical College
47	2015-01-21	stem cell transplantation center of Institute of Hematology, Chinese Academy of Medical Science & Peking Union Medical College
48	2018-09-18	stem cell transplantation center of Institute of Hematology, Chinese Academy of Medical Science & Peking Union Medical College
49	2015-05-15	stem cell transplantation center of Institute of Hematology, Chinese Academy of Medical Science & Peking Union Medical College
50	2020-11-12	stem cell transplantation center of Institute of Hematology, Chinese Academy of Medical Science & Peking Union Medical College
51	2017-04-06	stem cell transplantation center of Institute of Hematology, Chinese Academy of Medical Science & Peking Union Medical College
52	2015-12-17	stem cell transplantation center of Institute of Hematology, Chinese Academy of Medical Science & Peking Union Medical College
53	2020-07-02	stem cell transplantation center of Institute of Hematology, Chinese Academy of Medical Science & Peking Union Medical College
54	2015-06-23	stem cell transplantation center of Institute of Hematology, Chinese Academy of Medical Science & Peking Union Medical College
55	2014-05-08	stem cell transplantation center of Institute of Hematology, Chinese Academy of Medical Science & Peking Union Medical College
56	2016-04-11	stem cell transplantation center of Institute of Hematology, Chinese Academy of Medical Science & Peking Union Medical College
57	2015-02-04	stem cell transplantation center of Institute of Hematology, Chinese Academy of Medical Science & Peking Union Medical College
58	2014-03-31	stem cell transplantation center of Institute of Hematology, Chinese Academy of Medical Science & Peking Union Medical College
59	2018-09-14	stem cell transplantation center of Institute of Hematology, Chinese Academy of Medical Science & Peking Union Medical College
60	2020-05-11	stem cell transplantation center of Institute of Hematology, Chinese Academy of Medical Science & Peking Union Medical College
61	2019-05-06	stem cell transplantation center of Institute of Hematology, Chinese Academy of Medical Science & Peking Union Medical College
62	2015-05-07	stem cell transplantation center of Institute of Hematology, Chinese Academy of Medical Science & Peking Union Medical College
63	2014-02-27	stem cell transplantation center of Institute of Hematology, Chinese Academy of Medical Science & Peking Union Medical College
64	2018-09-21	stem cell transplantation center of Institute of Hematology, Chinese Academy of Medical Science & Peking Union Medical College
65	2020-09-30	stem cell transplantation center of Institute of Hematology, Chinese Academy of Medical Science & Peking Union Medical College
66	2016-01-08	stem cell transplantation center of Institute of Hematology, Chinese Academy of Medical Science & Peking Union Medical College
67	2020-02-18	stem cell transplantation center of Institute of Hematology, Chinese Academy of Medical Science & Peking Union Medical College
68	2017-06-26	stem cell transplantation center of Institute of Hematology, Chinese Academy of Medical Science & Peking Union Medical College
69	2019-05-14	stem cell transplantation center of Institute of Hematology, Chinese Academy of Medical Science & Peking Union Medical College
70	2017-11-21	stem cell transplantation center of Institute of Hematology, Chinese Academy of Medical Science & Peking Union Medical College
71	2015-06-01	stem cell transplantation center of Institute of Hematology, Chinese Academy of Medical Science & Peking Union Medical College
72	2018-06-08	stem cell transplantation center of Institute of Hematology, Chinese Academy of Medical Science & Peking Union Medical College
73	2020-03-27	stem cell transplantation center of Institute of Hematology, Chinese Academy of Medical Science & Peking Union Medical College
74	2018-02-22	stem cell transplantation center of Institute of Hematology, Chinese Academy of Medical Science & Peking Union Medical College
75	2015-11-25	stem cell transplantation center of Institute of Hematology, Chinese Academy of Medical Science & Peking Union Medical College
76	2015-11-02	stem cell transplantation center of Institute of Hematology, Chinese Academy of Medical Science & Peking Union Medical College
77	2017-01-24	stem cell transplantation center of Institute of Hematology, Chinese Academy of Medical Science & Peking Union Medical College
78	2016-11-18	stem cell transplantation center of Institute of Hematology, Chinese Academy of Medical Science & Peking Union Medical College
79	2020-01-21	stem cell transplantation center of Institute of Hematology, Chinese Academy of Medical Science & Peking Union Medical College
80	2016-09-09	stem cell transplantation center of Institute of Hematology, Chinese Academy of Medical Science & Peking Union Medical College
81	2016-11-28	stem cell transplantation center of Institute of Hematology, Chinese Academy of Medical Science & Peking Union Medical College
82	2018-12-11	stem cell transplantation center of Institute of Hematology, Chinese Academy of Medical Science & Peking Union Medical College
83	2019-08-08	stem cell transplantation center of Institute of Hematology, Chinese Academy of Medical Science & Peking Union Medical College
84	2014-01-13	stem cell transplantation center of Institute of Hematology, Chinese Academy of Medical Science & Peking Union Medical College
85	2016-05-30	stem cell transplantation center of Institute of Hematology, Chinese Academy of Medical Science & Peking Union Medical College
86	2017-12-25	stem cell transplantation center of Institute of Hematology, Chinese Academy of Medical Science & Peking Union Medical College
87	2018-11-13	stem cell transplantation center of Institute of Hematology, Chinese Academy of Medical Science & Peking Union Medical College
88	2019-01-02	stem cell transplantation center of Institute of Hematology, Chinese Academy of Medical Science & Peking Union Medical College
89	2018-01-17	stem cell transplantation center of Institute of Hematology, Chinese Academy of Medical Science & Peking Union Medical College
90	2019-12-10	stem cell transplantation center of Institute of Hematology, Chinese Academy of Medical Science & Peking Union Medical College
91	2016-04-05	stem cell transplantation center of Institute of Hematology, Chinese Academy of Medical Science & Peking Union Medical College
